# Supplementary material for: Specific FRET Probes Sensitive to Chitosan-Based Polymeric Micelles Formation, Drug-Loading, and Fine Structural Features
Source: Polymers (Basel). 2024 Mar 8;16(6):739. doi: 10.3390/polym16060739 (PMC10975940; doi:10.3390/polym16060739)
Supplement: Supplementary file 1 [file polymers-16-00739-s001.zip]

Archive with 1 entries (1 files):
- polymers-2855885-supplementary.pdf
